# Supplementary material for: Transcriptomic Profile of Genes Regulating the Structural Organization of Porcine Atrial Cardiomyocytes during Primary In Vitro Culture
Source: Genes (Basel). 2022 Jul 5;13(7):1205. doi: 10.3390/genes13071205 (PMC9319992; doi:10.3390/genes13071205)
Supplement: Supplementary file 1 [file genes-13-01205-s001.zip]

Archive with 1 entries (1 files):
- genes-1795594-supplementary.pdf
